# Supplementary material for: The Nedd4L ubiquitin ligase is activated by FCHO2-generated membrane curvature
Source: EMBO J. 2024 Oct 14;43(23):8. doi: 10.1038/s44318-024-00268-1 (PMC11612235; doi:10.1038/s44318-024-00268-1)
Supplement: Supplementary file 3 — MovieEV1 [file 44318_2024_268_MOESM3_ESM.zip]

Archive with 2 entries (2 files):
- EMBOJ-2023-114687_MovieEV1/Movie EV1.avi
- EMBOJ-2023-114687_MovieEV1/README.txt
