# Supplementary material for: The Nedd4L ubiquitin ligase is activated by FCHO2-generated membrane curvature
Source: EMBO J. 2024 Oct 14;43(23):8. doi: 10.1038/s44318-024-00268-1 (PMC11612235; doi:10.1038/s44318-024-00268-1)
Supplement: Supplementary file 3 — MovieEV1 [file 44318_2024_268_MOESM3_ESM.zip › EMBOJ-2023-114687_MovieEV1/README.txt]

For displaying clathrin-coated structure, image processing was carried out using ImageJ/Fiji software with the following steps:
1. A region of interest (ROI) was selected and projected at 10 sec intervals.
2. The pixel size was doubled.
3. The background subtraction was performed (rolling ball radius 2 px, with sliding paravoloid and disable smoothing).
