# Supplementary material for: The Nedd4L ubiquitin ligase is activated by FCHO2-generated membrane curvature
Source: EMBO J. 2024 Oct 14;43(23):8. doi: 10.1038/s44318-024-00268-1 (PMC11612235; doi:10.1038/s44318-024-00268-1)
Supplement: Supplementary file 4 — Source data Fig. 1 [file 44318_2024_268_MOESM4_ESM.zip]

Archive with 19 entries (13 files):
- EMBOJ-2023-114687_SourceDataForFigure1/1A/
- EMBOJ-2023-114687_SourceDataForFigure1/1A/Fig1A_western.tiff
- EMBOJ-2023-114687_SourceDataForFigure1/1B/
- EMBOJ-2023-114687_SourceDataForFigure1/1B/Fig1B bar graph.xlsx
- EMBOJ-2023-114687_SourceDataForFigure1/1B/Fig1B line graph.xlsx
- EMBOJ-2023-114687_SourceDataForFigure1/1B/Fig1B_1.tiff
- EMBOJ-2023-114687_SourceDataForFigure1/1B/Fig1B_2.tiff
- EMBOJ-2023-114687_SourceDataForFigure1/1C/
- EMBOJ-2023-114687_SourceDataForFigure1/1C/Fig1C.xlsx
- EMBOJ-2023-114687_SourceDataForFigure1/1D/
- EMBOJ-2023-114687_SourceDataForFigure1/1D/Fig1D.xlsx
- EMBOJ-2023-114687_SourceDataForFigure1/1D/GFP x siControl.tif
- EMBOJ-2023-114687_SourceDataForFigure1/1D/GFP x siFCHO2.tif
- EMBOJ-2023-114687_SourceDataForFigure1/1D/GFPsrFCHO2 x siControl.tif
- EMBOJ-2023-114687_SourceDataForFigure1/1D/GFPsrFCHO2 x siFCHO2.tif
- EMBOJ-2023-114687_SourceDataForFigure1/1E/
- EMBOJ-2023-114687_SourceDataForFigure1/1E/Fig1E.tiff
- EMBOJ-2023-114687_SourceDataForFigure1/1F/
- EMBOJ-2023-114687_SourceDataForFigure1/1F/Fig1F.xlsx
