# Supplementary material for: The Nedd4L ubiquitin ligase is activated by FCHO2-generated membrane curvature
Source: EMBO J. 2024 Oct 14;43(23):8. doi: 10.1038/s44318-024-00268-1 (PMC11612235; doi:10.1038/s44318-024-00268-1)
Supplement: Supplementary file 4 — Source data Fig. 1 [file 44318_2024_268_MOESM4_ESM.zip › EMBOJ-2023-114687_SourceDataForFigure1/1B/Fig1B bar graph.xlsx]

## Sheet: Sheet1
		assay1	assay2	assay3	average	SD	SEM
	siControl	68.2311	72.2664	78.5313	73.0096	5.19015	2.99653
	siFCHO2	30.1644	47.9517	37.7073	38.6078	8.92775	5.15444
	siNedd4L	7.16073	14.8994	23.5551	15.2051	8.20145	4.73511
