# Supplementary material for: The Nedd4L ubiquitin ligase is activated by FCHO2-generated membrane curvature
Source: EMBO J. 2024 Oct 14;43(23):8. doi: 10.1038/s44318-024-00268-1 (PMC11612235; doi:10.1038/s44318-024-00268-1)
Supplement: Supplementary file 4 — Source data Fig. 1 [file 44318_2024_268_MOESM4_ESM.zip › EMBOJ-2023-114687_SourceDataForFigure1/1B/Fig1B line graph.xlsx]

## Sheet: Sheet2
			assay1	assay2	assay3	average	SD	SEM
	siControl	cell surface	100	100	100	100	0	0
		0	7.11688	3.89753	2.66798	4.56079	2.29741	1.32641
		2	22.2041	9.37859	26.3382	19.307	8.84319	5.10562
		5	33.6197	32.5387	61.6497	42.6027	16.5041	9.52863
		10	68.2311	72.2664	78.5313	73.0096	5.19015	2.99653
		20	46.5625	63.2817	74.232	61.3587	13.9347	8.04517
	siFCHO2	cell surface	100	100	100	100	0	0
		0	5.0729	7.00643	6.40538	6.16157	0.98955	0.571317
		2	2.01407	37.0493	4.21688	14.4267	19.6226	11.3291
		5	3.40045	48.5447	6.41303	19.4527	25.2394	14.572
		10	30.1644	47.9517	37.7073	38.6078	8.92775	5.15444
		20	28.3714	30.5647	24.619	27.8517	3.00677	1.73596
	siNedd4L	cell surface	100	100	100	100	0	0
		0	4.81022	2.91868	37.0299	14.9196	19.1714	11.0686
		2	3.56364	10.498	38.0919	17.3845	18.2652	10.5454
		5	9.06178	10.3062	23.159	14.1757	7.80466	4.50602
		10	7.16073	14.8994	23.5551	15.2051	8.20145	4.73511
		20	24.7084	2.14275	15.9258	14.259	11.3748	6.56723
