# Supplementary material for: The Nedd4L ubiquitin ligase is activated by FCHO2-generated membrane curvature
Source: EMBO J. 2024 Oct 14;43(23):8. doi: 10.1038/s44318-024-00268-1 (PMC11612235; doi:10.1038/s44318-024-00268-1)
Supplement: Supplementary file 4 — Source data Fig. 1 [file 44318_2024_268_MOESM4_ESM.zip › EMBOJ-2023-114687_SourceDataForFigure1/1C/Fig1C.xlsx]

## Sheet: sheet
						assay1	assay2	assay3	average	SD	SEM
				siControl	10 min	89.1053	118.803	97.6286	101.846	15.2914	8.82852
				siFCHO2	10 min	73.0212	12.1706	49.7186	44.9701	30.7019	17.7258
				siNedd4L	10 min	83.019	88.0729	114.801	95.2975	17.0781	9.86005
