# Supplementary material for: The Nedd4L ubiquitin ligase is activated by FCHO2-generated membrane curvature
Source: EMBO J. 2024 Oct 14;43(23):8. doi: 10.1038/s44318-024-00268-1 (PMC11612235; doi:10.1038/s44318-024-00268-1)
Supplement: Supplementary file 4 — Source data Fig. 1 [file 44318_2024_268_MOESM4_ESM.zip › EMBOJ-2023-114687_SourceDataForFigure1/1D/Fig1D.xlsx]

## Sheet: Rescue experiment
			picture#	ENaC-positive	GFP-positive	ratio	average	SEM
	pEGFP	siLuc	2	16	45	35.5556	38.3303	0.96052
			4	14	36	38.8889
			6	15	37	40.5405
			8	11	30	36.6667
			10	16	40	40
		siFCHO2	99-400	9	41	21.9512	23.1891	1.68342
			97-98	11	44	25
			36	12	55	21.8182
			93-94	16	56	28.5714
			40	8	43	18.6047
	srFCHO2	siLuc	12	19	45	42.2222	48.2892	3.77107
			14	19	42	45.2381
			16	23	50	46
			18	26	58	44.8276
			20	48	76	63.1579
		siFCHO2	42	31	64	48.4375	48.3518	3.14616
			44	23	53	43.3962
			46	37	71	52.1127
			48	18	45	40
			50	37	64	57.8125
