# Supplementary material for: The Nedd4L ubiquitin ligase is activated by FCHO2-generated membrane curvature
Source: EMBO J. 2024 Oct 14;43(23):8. doi: 10.1038/s44318-024-00268-1 (PMC11612235; doi:10.1038/s44318-024-00268-1)
Supplement: Supplementary file 4 — Source data Fig. 1 [file 44318_2024_268_MOESM4_ESM.zip › EMBOJ-2023-114687_SourceDataForFigure1/1F/Fig1F.xlsx]

## Sheet: Sheet1
						ratio	assay1	assay2	assay3	average	SD	SEM
						siControl	1	1	1	1	0	0
						siFCHO2	1.62034	1.34171	1.63778	1.53328	0.166134	0.0959173
						siNedd4L	1.83659	1.13601	2.13718	1.70326	0.513728	0.296601
