# Supplementary material for: The Nedd4L ubiquitin ligase is activated by FCHO2-generated membrane curvature
Source: EMBO J. 2024 Oct 14;43(23):8. doi: 10.1038/s44318-024-00268-1 (PMC11612235; doi:10.1038/s44318-024-00268-1)
Supplement: Supplementary file 5 — Source data Fig. 2 [file 44318_2024_268_MOESM5_ESM.zip]

Archive with 10 entries (7 files):
- Figure 2/2A/
- Figure 2/2A/ENaC x Clathrin.tif
- Figure 2/2A/ENaC x FCHO2.tif
- Figure 2/2A/Fig2A.xlsx
- Figure 2/2B/
- Figure 2/2B/Fig2B.xlsx
- Figure 2/2B/Nedd4LC922A x alphaENaC x FCHO2.tif
- Figure 2/2C/
- Figure 2/2C/Fig2C.xlsx
- Figure 2/2C/Nedd4L x Clathrin x FCHO2.tif
