# Supplementary material for: The Nedd4L ubiquitin ligase is activated by FCHO2-generated membrane curvature
Source: EMBO J. 2024 Oct 14;43(23):8. doi: 10.1038/s44318-024-00268-1 (PMC11612235; doi:10.1038/s44318-024-00268-1)
Supplement: Supplementary file 5 — Source data Fig. 2 [file 44318_2024_268_MOESM5_ESM.zip › Figure 2/2A/Fig2A.xlsx]

## Sheet: sheet
			sample1	sample2	sample3	average	SEM
		αENaC & Clathrin	0.603333	0.59	0.506667	0.566667	0.0302459
		αENaC & FCHO2	0.71	0.67	0.65	0.676667	0.0176383
