# Supplementary material for: The Nedd4L ubiquitin ligase is activated by FCHO2-generated membrane curvature
Source: EMBO J. 2024 Oct 14;43(23):8. doi: 10.1038/s44318-024-00268-1 (PMC11612235; doi:10.1038/s44318-024-00268-1)
Supplement: Supplementary file 5 — Source data Fig. 2 [file 44318_2024_268_MOESM5_ESM.zip › Figure 2/2B/Fig2B.xlsx]

## Sheet: sheet
		sample1	sample2	sample3	average	SEM
	αENaC & Nedd4L C922A	0.64	0.71	0.51	0.62	0.0585947
	Nedd4L C922A & FCHO2	0.26	0.23	0.27	0.253333	0.0120185
	αENaC & FCHO2	0.35	0.35	0.33	0.343333	0.00666667
