# Supplementary material for: The Nedd4L ubiquitin ligase is activated by FCHO2-generated membrane curvature
Source: EMBO J. 2024 Oct 14;43(23):8. doi: 10.1038/s44318-024-00268-1 (PMC11612235; doi:10.1038/s44318-024-00268-1)
Supplement: Supplementary file 5 — Source data Fig. 2 [file 44318_2024_268_MOESM5_ESM.zip › Figure 2/2C/Fig2C.xlsx]

## Sheet: sheet
		sample1	sample2	sample3	average	SEM
	Nedd4L & Clathrin	0.41	0.42	0.63	0.486667	0.0717248
	Nedd4L & FCHO2	0.2	0.24	0.3	0.246667	0.0290593
	FCHO2 $ Clathrin	0.61	0.54	0.48	0.543333	0.0375648
