# Supplementary material for: The Nedd4L ubiquitin ligase is activated by FCHO2-generated membrane curvature
Source: EMBO J. 2024 Oct 14;43(23):8. doi: 10.1038/s44318-024-00268-1 (PMC11612235; doi:10.1038/s44318-024-00268-1)
Supplement: Supplementary file 6 — Source data Fig. 3 [file 44318_2024_268_MOESM6_ESM.zip]

Archive with 2 entries (1 files):
- EMBOJ-2023-114687_SourceDataForFig3/Fig. 3/
- EMBOJ-2023-114687_SourceDataForFig3/Fig. 3/Movie EV1.avi
