# Supplementary material for: The Nedd4L ubiquitin ligase is activated by FCHO2-generated membrane curvature
Source: EMBO J. 2024 Oct 14;43(23):8. doi: 10.1038/s44318-024-00268-1 (PMC11612235; doi:10.1038/s44318-024-00268-1)
Supplement: Supplementary file 7 — Source data Fig. 4 [file 44318_2024_268_MOESM7_ESM.zip]

Archive with 12 entries (10 files):
- EMBOJ-2023-114687_SourceDataForFigure4/4A/
- EMBOJ-2023-114687_SourceDataForFigure4/4A/Amphiphysin x Nedd4L.tif
- EMBOJ-2023-114687_SourceDataForFigure4/4A/FBP17 x Nedd4L.tif
- EMBOJ-2023-114687_SourceDataForFigure4/4A/FCHO2 x Nedd4L.tif
- EMBOJ-2023-114687_SourceDataForFigure4/4A/FCHO2 x Nedd4LC2.tif
- EMBOJ-2023-114687_SourceDataForFigure4/4A/FCHO2 x Nedd4LdeltaC2.tif
- EMBOJ-2023-114687_SourceDataForFigure4/4A/GFP x Nedd4L.tif
- EMBOJ-2023-114687_SourceDataForFigure4/4B/
- EMBOJ-2023-114687_SourceDataForFigure4/4B/Amphiphysin x Nedd4L.tif
- EMBOJ-2023-114687_SourceDataForFigure4/4B/FBP17 x Nedd4L.tif
- EMBOJ-2023-114687_SourceDataForFigure4/4B/FCHO2 x Nedd4L.tif
- EMBOJ-2023-114687_SourceDataForFigure4/4B/GFP x Nedd4L.tif
