# Supplementary material for: The Nedd4L ubiquitin ligase is activated by FCHO2-generated membrane curvature
Source: EMBO J. 2024 Oct 14;43(23):8. doi: 10.1038/s44318-024-00268-1 (PMC11612235; doi:10.1038/s44318-024-00268-1)
Supplement: Supplementary file 8 — Source data Fig. 5 [file 44318_2024_268_MOESM8_ESM.zip]

Archive with 15 entries (9 files):
- Figure 5/5A/
- Figure 5/5A/Fig5A.tiff
- Figure 5/5B/
- Figure 5/5B/Fig5B.tiff
- Figure 5/5C/
- Figure 5/5C/FCHO2K146ER152E x Nedd4L.tif
- Figure 5/5C/FCHO2L136E x Nedd4L.tif
- Figure 5/5D/
- Figure 5/5D/Fig5D.tiff
- Figure 5/5E/
- Figure 5/5E/FCHO2 x Nedd4LC922A.tif (RGB).tif
- Figure 5/5E/FCHO2 x Nedd4LI37AF38A.tif
- Figure 5/5F/
- Figure 5/5F/Fig5F_1.tiff
- Figure 5/5F/Fig5F_2.tiff
