# Supplementary material for: The Nedd4L ubiquitin ligase is activated by FCHO2-generated membrane curvature
Source: EMBO J. 2024 Oct 14;43(23):8. doi: 10.1038/s44318-024-00268-1 (PMC11612235; doi:10.1038/s44318-024-00268-1)
Supplement: Supplementary file 9 — Source data Fig. 6 [file 44318_2024_268_MOESM9_ESM.zip]

Archive with 6 entries (4 files):
- Figure 6/6A/
- Figure 6/6A/Fig6A.tiff
- Figure 6/6A/Fig6A.xlsx
- Figure 6/6B/
- Figure 6/6B/Fig6B.tiff
- Figure 6/6B/Fig6B.xlsx
