# Supplementary material for: The Nedd4L ubiquitin ligase is activated by FCHO2-generated membrane curvature
Source: EMBO J. 2024 Oct 14;43(23):8. doi: 10.1038/s44318-024-00268-1 (PMC11612235; doi:10.1038/s44318-024-00268-1)
Supplement: Supplementary file 9 — Source data Fig. 6 [file 44318_2024_268_MOESM9_ESM.zip › Figure 6/6A/Fig6A.xlsx]

## Sheet: sheet
	C2 domain		assay1	assay2	assay3	average	SEM
		EGTA	0.309246	0.21865	0.21709	0.248329	0.0304617
	[Ca2+] μM	0.04	0.63977	0.756719	0.7077	0.701397	0.0339073
		0.1	0.809281	0.860426	0.862087	0.843932	0.0173317
		0.3	0.860241	0.953276	0.958672	0.924063	0.031949
		0.4	0.92829	0.95819	0.962385	0.949622	0.0107345
		0.7	0.949073	0.962417	0.970931	0.960807	0.00636087
		1.6	0.937989	0.981568	0.980609	0.966722	0.014369
		8.1	0.954968	0.979512	0.981609	0.97203	0.00855221
	Full length		assay1	assay2	assay3	average	SEM
		EGTA	0.113627	0.151986	0.134695	0.133436	0.0110912
	[Ca2+] μM	0.04	0.150292	0.185855	0.117375	0.151174	0.0197734
		0.1	0.190538	0.284648	0.19275	0.222645	0.0310077
		0.3	0.319233	0.461669	0.358359	0.379753	0.0424865
		0.4	0.567216	0.635077	0.541944	0.581412	0.0278063
		0.7	0.816837	0.837162	0.764816	0.806272	0.0215421
		1.6	0.883838	0.955365	0.91624	0.918481	0.0206783
		8.1	0.941415	0.976239	0.920213	0.945956	0.0163317
