# Supplementary material for: The Nedd4L ubiquitin ligase is activated by FCHO2-generated membrane curvature
Source: EMBO J. 2024 Oct 14;43(23):8. doi: 10.1038/s44318-024-00268-1 (PMC11612235; doi:10.1038/s44318-024-00268-1)
Supplement: Supplementary file 9 — Source data Fig. 6 [file 44318_2024_268_MOESM9_ESM.zip › Figure 6/6B/Fig6B.xlsx]

## Sheet: sheet
	0.3 uM Ca2+		assay1	assay2	assay3	average	SEM
	PS (%)	0	0.146635	0.138566	0.0682737	0.117825	0.0248849
		5	0.202041	0.241093	0.153149	0.198761	0.0254403
		10	0.298053	0.369615	0.272837	0.313501	0.0289855
		20	0.444453	0.561927	0.459469	0.488616	0.0369107
		30	0.632317	0.687896	0.560943	0.627052	0.0367427
		40	0.775991	0.814547	0.674294	0.754944	0.0418328
		50	0.735928	0.834138	0.80215	0.790739	0.028919
		60	0.834775	0.881354	0.805021	0.840384	0.0222131
	1.0 mM Ca2+		assay1	assay2	assay3	average	SEM
	PS (%)	0	0.195047	0.267394	0.128146	0.196862	0.0402076
		5	0.345393	0.412576	0.310629	0.356199	0.0299212
		10	0.648785	0.75587	0.636143	0.680266	0.0379778
		20	0.906385	0.927013	0.847502	0.893633	0.0238219
		30	0.932955	0.964869	0.905003	0.934276	0.0172945
		40	0.956946	0.970241	0.91948	0.948889	0.0151971
		50	0.96789	0.980904	0.944654	0.964483	0.0106022
		60	0.963317	0.98177	0.944481	0.963189	0.0107647
