# Supplementary material for: The Nedd4L ubiquitin ligase is activated by FCHO2-generated membrane curvature
Source: EMBO J. 2024 Oct 14;43(23):8. doi: 10.1038/s44318-024-00268-1 (PMC11612235; doi:10.1038/s44318-024-00268-1)
Supplement: Supplementary file 10 — Source data Fig. 7 [file 44318_2024_268_MOESM10_ESM.zip]

Archive with 12 entries (7 files):
- EMBOJ-2023-114687R2_SourceDataForFig7/
- EMBOJ-2023-114687R2_SourceDataForFig7/7A/
- EMBOJ-2023-114687R2_SourceDataForFig7/7A/Fig7A.tiff
- EMBOJ-2023-114687R2_SourceDataForFig7/7A/Fig7A.xlsx
- EMBOJ-2023-114687R2_SourceDataForFig7/7B/
- EMBOJ-2023-114687R2_SourceDataForFig7/7B/Fig7B.tiff
- EMBOJ-2023-114687R2_SourceDataForFig7/7B/Fig7B.xlsx
- EMBOJ-2023-114687R2_SourceDataForFig7/7C/
- EMBOJ-2023-114687R2_SourceDataForFig7/7C/Fig7C.tiff
- EMBOJ-2023-114687R2_SourceDataForFig7/7D/
- EMBOJ-2023-114687R2_SourceDataForFig7/7D/Fig7D.tiff
- EMBOJ-2023-114687R2_SourceDataForFig7/7D/Fig7D.xlsx
