# Supplementary material for: The Nedd4L ubiquitin ligase is activated by FCHO2-generated membrane curvature
Source: EMBO J. 2024 Oct 14;43(23):8. doi: 10.1038/s44318-024-00268-1 (PMC11612235; doi:10.1038/s44318-024-00268-1)
Supplement: Supplementary file 10 — Source data Fig. 7 [file 44318_2024_268_MOESM10_ESM.zip › EMBOJ-2023-114687R2_SourceDataForFig7/7A/Fig7A.xlsx]

## Sheet: Sheet1
		pore size (μm)
		0.8	0.4	0.2	0.1	0.05	sonic
	1	491.459	327.541	95.276	112.985	64.634	29.862
	2	235.784	358.229	202.018	104.819	71.147	35.102
	3	201.56	253.296	141.181	136.154	85.447	39.392
	4	468.707	232.194	201.893	66.137	100.01	40.231
	5	467.701	246.651	224.361	89.912	66.603	42.101
	6	558.859	269.169	209.721	76.119	75.193	41.885
	7	440.617	231.907	185.517	105.255	78.403	40.098
	8	505.838	210.034	140.824	113.127	84.964	55.455
	9	261.74	173.027	262.191	126.671	77.694	38.158
	10	594.535	112.856	215.775	141.253	65.237	40.129
	11	588.558	127.432	126.958	105.328	64.773	36.774
	12	594.318	216.397	269.164	116.767	78.257	37.752
	13	305.13	262.363	113.368	113.145	75.049	53.524
	14	201.79	141.439	149.894	89.898	84.566	62.523
	15	343.077	431.85	201.55	135.775	71.421	84.703
	16	335.474	328.15	192.27	136.027	75.113	43.362
	17	104.673	462.192	112.791	140.505	60.58	44.186
	18	164.016	328.031	236.57	65.519	74.793	65.995
	19	543.34	269.433	141.144	126.672	82.269	47.472
	20	424.456	209.649	116.83	113.398	64.531	49.157
	21	261.604	201.856	232.442	140.676	75.086	31.632
	22	262.055	424.112	186.436	90.458	70.526	30.384
	23	402.028	416.828	215.85	89.598	45.189	31.774
	24	185.748	327.81	219.914	136.316	50.882	31.613
	25	201.924	319.564	149.772	105.108	78.291	46.645
