# Supplementary material for: The Nedd4L ubiquitin ligase is activated by FCHO2-generated membrane curvature
Source: EMBO J. 2024 Oct 14;43(23):8. doi: 10.1038/s44318-024-00268-1 (PMC11612235; doi:10.1038/s44318-024-00268-1)
Supplement: Supplementary file 10 — Source data Fig. 7 [file 44318_2024_268_MOESM10_ESM.zip › EMBOJ-2023-114687R2_SourceDataForFig7/7B/Fig7B.xlsx]

## Sheet: sheet
			assay1	assay2	assay3	assay4	assay5	average	SEM
	pore size (μm)	0.8	0.225702	0.248434	0.279335	0.284137	0.209518	0.249425	0.0145874
		0.4	0.221479	0.262012	0.275715	0.286487	0.206366	0.250412	0.0155778
		0.2	0.220003	0.260258	0.277323	0.357706	0.205603	0.264178	0.0267563
		0.1	0.344511	0.295178	0.352016	0.41274	0.332894	0.347468	0.0190217
		0.05	0.535398	0.55509	0.504239	0.505955	0.536798	0.527496	0.00978588
		So	0.434598	0.486402	0.397563	0.468529	0.430487	0.443516	0.0155334
