# Supplementary material for: The Nedd4L ubiquitin ligase is activated by FCHO2-generated membrane curvature
Source: EMBO J. 2024 Oct 14;43(23):8. doi: 10.1038/s44318-024-00268-1 (PMC11612235; doi:10.1038/s44318-024-00268-1)
Supplement: Supplementary file 10 — Source data Fig. 7 [file 44318_2024_268_MOESM10_ESM.zip › EMBOJ-2023-114687R2_SourceDataForFig7/7D/Fig7D.xlsx]

## Sheet: sheet
		Nedd4LC2	FCHO2 BAR	FBP17 BAR	Amphiphysin1 BAR
	1	52.395	46.884	148.599	30.573
	2	59.265	44.715	145.785	34.034
	3	26.299	46.785	121.437	55.298
	4	89.416	55.671	131.429	42.005
	5	81.544	48.755	140.796	29.726
	6	77.143	64.279	149.203	42.456
	7	83.981	66.23	141.477	37.282
	8	74.874	59.767	120.953	35.145
	9	72.757	61.163	135.22	51.618
	10	67.831	124.443	113.912	40.14
	11	53.771	60.956	106.122	34.682
	12	42.32	49.148	133.534	35.258
	13	35.339	58.111	142.731	36.945
	14	50.348	56.256	120.093	19.631
	15	36.564	68.071		25.028
	16	39.669	82.532		29.84
	17	35.992	43.484		33.043
	18	30.486	67.295		39.726
	19	71.56	43.965		30.024
	20	83.731	77.032		30.407
	21	69.232	77.413		39.91
	22		37.279		29.615
	23		63.763		22.088
	24		54.218
	25		66.643
	26		39.662
	27		77.461
	28		81.937
	29		87.225
	30		88.578
	31		69.15
	32		74.324
	33		82.224
