# Supplementary material for: The Nedd4L ubiquitin ligase is activated by FCHO2-generated membrane curvature
Source: EMBO J. 2024 Oct 14;43(23):8. doi: 10.1038/s44318-024-00268-1 (PMC11612235; doi:10.1038/s44318-024-00268-1)
Supplement: Supplementary file 11 — Source data Fig. 8 [file 44318_2024_268_MOESM11_ESM.zip]

Archive with 12 entries (9 files):
- Figure 8/8B/
- Figure 8/8B/FCHO2 x Nedd4LC2F38A.tif
- Figure 8/8B/FCHO2 x Nedd4LC2I37A.tif
- Figure 8/8B/FCHO2 x Nedd4LC2I37AF38A.tif
- Figure 8/8B/FCHO2 x Nedd4LC2I37AL99A.tif
- Figure 8/8B/FCHO2 x Nedd4LC2L99A.tif
- Figure 8/8B/FCHO2 x Nedd4LC2triple.tif
- Figure 8/8C/
- Figure 8/8C/Fig8C.tiff
- Figure 8/8C/Fig8C.xlsx
- Figure 8/8D/
- Figure 8/8D/Fig8D.tiff
