# Supplementary material for: The Nedd4L ubiquitin ligase is activated by FCHO2-generated membrane curvature
Source: EMBO J. 2024 Oct 14;43(23):8. doi: 10.1038/s44318-024-00268-1 (PMC11612235; doi:10.1038/s44318-024-00268-1)
Supplement: Supplementary file 11 — Source data Fig. 8 [file 44318_2024_268_MOESM11_ESM.zip › Figure 8/8C/Fig8C.xlsx]

## Sheet: Sheet1
		WT	assay1	assay2	assay3	average	SEM
	Liposome (mg/ml)	0	0.191899	0.227945	0.134643	0.184829	0.0271651
		0.1	0.789784	0.890228	0.83499	0.838334	0.0290439
		0.2	0.88462	0.917423	0.948421	0.916821	0.0184202
		0.5	0.977961	0.984404	0.983902	0.982089	0.00206922
		1	0.991485	0.990589	0.9991	0.993724	0.00270003
		I37A+F38A	assay1	assay2	assay3	average	SEM
	Liposome (mg/ml)	0	0.169832	0.11398	0.147351	0.143721	0.0162248
		0.1	0.169543	0.116165	0.153126	0.146278	0.0157847
		0.2	0.173845	0.122118	0.151947	0.149303	0.0149908
		0.5	0.190973	0.133102	0.173202	0.165759	0.0171153
		1	0.187686	0.150758	0.189356	0.175934	0.0125967
		Triple-A	assay1	assay2	assay3	average	SEM
	Liposome (mg/ml)	0	0.125255	0.0911608	0.100149	0.105522	0.0102023
		0.1	0.126351	0.0928775	0.0898682	0.103032	0.0116917
		0.2	0.148574	0.103081	0.10628	0.119312	0.0146604
		0.5	0.131492	0.127574	0.167133	0.142066	0.0125842
		1	0.130824	0.172843	0.164867	0.156178	0.0128843
