# Supplementary material for: The Nedd4L ubiquitin ligase is activated by FCHO2-generated membrane curvature
Source: EMBO J. 2024 Oct 14;43(23):8. doi: 10.1038/s44318-024-00268-1 (PMC11612235; doi:10.1038/s44318-024-00268-1)
Supplement: Supplementary file 12 — Source data Fig. 9 [file 44318_2024_268_MOESM12_ESM.zip]

Archive with 13 entries (8 files):
- EMBOJ-2023-114687R2_SourceDataForFig9/
- EMBOJ-2023-114687R2_SourceDataForFig9/9C/
- EMBOJ-2023-114687R2_SourceDataForFig9/9C/Fig9C.tiff
- EMBOJ-2023-114687R2_SourceDataForFig9/9C/Fig9C.xlsx
- EMBOJ-2023-114687R2_SourceDataForFig9/9D/
- EMBOJ-2023-114687R2_SourceDataForFig9/9D/Fig9D.tiff
- EMBOJ-2023-114687R2_SourceDataForFig9/9D/Fig9D.xlsx
- EMBOJ-2023-114687R2_SourceDataForFig9/9E/
- EMBOJ-2023-114687R2_SourceDataForFig9/9E/Fig9E.tiff
- EMBOJ-2023-114687R2_SourceDataForFig9/9E/Fig9E.xlsx
- EMBOJ-2023-114687R2_SourceDataForFig9/9F/
- EMBOJ-2023-114687R2_SourceDataForFig9/9F/Fig9F.tiff
- EMBOJ-2023-114687R2_SourceDataForFig9/9F/Fig9F.xlsx
