# Supplementary material for: The Nedd4L ubiquitin ligase is activated by FCHO2-generated membrane curvature
Source: EMBO J. 2024 Oct 14;43(23):8. doi: 10.1038/s44318-024-00268-1 (PMC11612235; doi:10.1038/s44318-024-00268-1)
Supplement: Supplementary file 12 — Source data Fig. 9 [file 44318_2024_268_MOESM12_ESM.zip › EMBOJ-2023-114687R2_SourceDataForFig9/9C/Fig9C.xlsx]

## Sheet: Sheet1
			assay1	assay2	assay3	average	SEM
	[Ca2+] μM	0.2	0.00515474	0.0233784	0.119843	0.0494588	0.0355833
		1	0.0605297	0.129547	0.278458	0.156178	0.0643041
		3	0.423986	0.216951	0.491557	0.377498	0.0826093
		4	0.610587	0.422817	0.610688	0.548031	0.0626068
		7	0.907834	1.04283	0.946678	0.965779	0.0401222
		14	1	1	1	1	0
