# Supplementary material for: The Nedd4L ubiquitin ligase is activated by FCHO2-generated membrane curvature
Source: EMBO J. 2024 Oct 14;43(23):8. doi: 10.1038/s44318-024-00268-1 (PMC11612235; doi:10.1038/s44318-024-00268-1)
Supplement: Supplementary file 12 — Source data Fig. 9 [file 44318_2024_268_MOESM12_ESM.zip › EMBOJ-2023-114687R2_SourceDataForFig9/9D/Fig9D.xlsx]

## Sheet: Sheet2
	Biotin (-)		assay1	assay2	assay3	average	SEM
	PS (%)	50	1	1	1	1	0
		40	0.992711	0.990187	0.933694	0.972197	0.0192654
		30	0.760807	0.804724	0.432037	0.665856	0.117595
		20	0.170193	0.19768	0.0854991	0.151124	0.0337584
		10	0.0935231	0.074019	0.0421206	0.0698876	0.0149817
		0	0.0119601	0.0579709	0.0520133	0.0406481	0.0144467
	Biotin (+)		assay1	assay2	assay3	average	SEM
	PS (%)	50	0.0186527	0.00102918	0.186455	0.0687122	0.0590907
		40	0.0378565	0.0276369	0.171725	0.0790727	0.0464198
		30	0.0196712	0.0256167	0.122388	0.0558921	0.0332924
		20	0.00620251	0.0143082	0.0782505	0.0329204	0.0227855
		10	0.000740094	0.0348525	0.00923296	0.0149419	0.0102528
		0	0.0247279	0.061229	0.0131277	0.0330282	0.0144926
