# Supplementary material for: The Nedd4L ubiquitin ligase is activated by FCHO2-generated membrane curvature
Source: EMBO J. 2024 Oct 14;43(23):8. doi: 10.1038/s44318-024-00268-1 (PMC11612235; doi:10.1038/s44318-024-00268-1)
Supplement: Supplementary file 12 — Source data Fig. 9 [file 44318_2024_268_MOESM12_ESM.zip › EMBOJ-2023-114687R2_SourceDataForFig9/9E/Fig9E.xlsx]

## Sheet: Sheet1
			assay1	assay2	assay3	Average	SEM
	Pore size (μm)	0.8	0.326139	0.149852	0.118136	0.198043	0.0646994
		0.4	0.251163	0.127233	0.102215	0.160204	0.0460497
		0.2	0.271685	0.107276	0.143341	0.174101	0.0498904
		0.1	0.152698	0.404547	0.512633	0.356626	0.106631
		0.05	1	1	1	1	0
		0.03	0.299219	0.610574	0.404017	0.437937	0.0914667
