# Supplementary material for: The Nedd4L ubiquitin ligase is activated by FCHO2-generated membrane curvature
Source: EMBO J. 2024 Oct 14;43(23):8. doi: 10.1038/s44318-024-00268-1 (PMC11612235; doi:10.1038/s44318-024-00268-1)
Supplement: Supplementary file 12 — Source data Fig. 9 [file 44318_2024_268_MOESM12_ESM.zip › EMBOJ-2023-114687R2_SourceDataForFig9/9F/Fig9F.xlsx]

## Sheet: Sheet1
	Biotin (-)		assay1	assay2	assay3	average	SEM
	PS (%)	0	0.155639	0.269409	0.165234	0.196761	0.0364299
		10	0.242695	0.177855	0.00794672	0.142832	0.069992
		20	0.364961	0.179164	0.0096379	0.184587	0.102609
		30	0.636206	0.518721	0.476803	0.54391	0.0477083
		40	0.732227	0.876635	0.743147	0.784003	0.0464231
		50	0.904006	0.899848	0.845241	0.883032	0.0189336
	Biotin (+)		assay1	assay2	assay3	average	SEM
	PS (%)	0	0.00144889	0.127659	0.0410472	0.0567185	0.0372669
		10	0.00883334	0.00234224	0.00513389	0.00543649	0.00187992
		20	0.0175341	0.0099558	0.0927823	0.0400907	0.0264365
		30	0.132321	0.17233	0.0635835	0.122745	0.0317554
		40	0.184727	0.346357	0.205389	0.245491	0.0507847
		50	0.257826	0.352473	0.164132	0.258144	0.0543697
