# Supplementary material for: The Nedd4L ubiquitin ligase is activated by FCHO2-generated membrane curvature
Source: EMBO J. 2024 Oct 14;43(23):8. doi: 10.1038/s44318-024-00268-1 (PMC11612235; doi:10.1038/s44318-024-00268-1)
Supplement: Supplementary file 13 — Source data Fig. 10 [file 44318_2024_268_MOESM13_ESM.zip]

Archive with 11 entries (6 files):
- Figure 10/10A/
- Figure 10/10A/Fig10A.tiff
- Figure 10/10B/
- Figure 10/10B/Fig10B.tiff
- Figure 10/10B/Fig10B.xlsx
- Figure 10/10C/
- Figure 10/10C/Fig10C.tiff
- Figure 10/10D/
- Figure 10/10D/Fig10D.tiff
- Figure 10/10E/
- Figure 10/10E/Fig10E.tiff
