# Supplementary material for: The Nedd4L ubiquitin ligase is activated by FCHO2-generated membrane curvature
Source: EMBO J. 2024 Oct 14;43(23):8. doi: 10.1038/s44318-024-00268-1 (PMC11612235; doi:10.1038/s44318-024-00268-1)
Supplement: Supplementary file 13 — Source data Fig. 10 [file 44318_2024_268_MOESM13_ESM.zip › Figure 10/10B/Fig10B.xlsx]

## Sheet: Sheet1
			assay1	assay2	assay3	average	SEM
	FCHO2 BAR (μg/ml)	0	0.208099	0.125134	0.22095	0.184728	0.0300267
		10	0.436438	0.234285	0.294866	0.321863	0.0598974
		25	0.630418	0.535827	0.421121	0.529122	0.060512
		50	0.992223	0.855443	0.838999	0.895555	0.0485664
		75	1	1	1	1	0
		100	0.812585	0.810453	1.01811	0.880384	0.0688674
