# Supplementary material for: The Nedd4L ubiquitin ligase is activated by FCHO2-generated membrane curvature
Source: EMBO J. 2024 Oct 14;43(23):8. doi: 10.1038/s44318-024-00268-1 (PMC11612235; doi:10.1038/s44318-024-00268-1)
Supplement: Supplementary file 14 — Source data Fig. 11 [file 44318_2024_268_MOESM14_ESM.zip]

Archive with 9 entries (5 files):
- Figure 11/11A/
- Figure 11/11A/Fig11A.tiff
- Figure 11/11B/
- Figure 11/11B/Fig11B.tiff
- Figure 11/11B/Fig11B.xlsx
- Figure 11/11C/
- Figure 11/11C/Fig11C.tiff
- Figure 11/11D/
- Figure 11/11D/Fig11D.tiff
