# Supplementary material for: The Nedd4L ubiquitin ligase is activated by FCHO2-generated membrane curvature
Source: EMBO J. 2024 Oct 14;43(23):8. doi: 10.1038/s44318-024-00268-1 (PMC11612235; doi:10.1038/s44318-024-00268-1)
Supplement: Supplementary file 14 — Source data Fig. 11 [file 44318_2024_268_MOESM14_ESM.zip › Figure 11/11B/Fig11B.xlsx]

## Sheet: sheet
	GST-FCHO2 BAR		assay1	assay2	assay3	average	SEM
	PIP2 (%)	0	0.297563	0.232346	0.298908	0.276272	0.0219668
		1	0.447875	0.447533	0.545554	0.48032	0.0326167
		2.5	0.786533	0.709491	0.80683	0.767618	0.0296483
		5	0.837562	0.805408	0.891111	0.844693	0.0249958
		10	0.953623	0.908679	0.964946	0.942416	0.0171823
	Nedd4L C2		assay1	assay2	assay3	average	SEM
	PIP2 (%)	0	0.141924	0.154483	0.0914656	0.129291	0.0192571
		1	0.151584	0.133721	0.0897151	0.125007	0.0183837
		2.5	0.136602	0.190617	0.130078	0.152432	0.0191851
		5	0.135566	0.214317	0.189373	0.179752	0.0232369
		10	0.261282	0.322341	0.321762	0.301795	0.0202573
