# Supplementary material for: The Nedd4L ubiquitin ligase is activated by FCHO2-generated membrane curvature
Source: EMBO J. 2024 Oct 14;43(23):8. doi: 10.1038/s44318-024-00268-1 (PMC11612235; doi:10.1038/s44318-024-00268-1)
Supplement: Supplementary file 15 — Source data Fig. 12 [file 44318_2024_268_MOESM15_ESM.zip]

Archive with 4 entries (2 files):
- Figure 12/12A/
- Figure 12/12A/Fig12A.tiff
- Figure 12/12B/
- Figure 12/12B/Fig12B.tiff
