# Supplementary material for: The Nedd4L ubiquitin ligase is activated by FCHO2-generated membrane curvature
Source: EMBO J. 2024 Oct 14;43(23):8. doi: 10.1038/s44318-024-00268-1 (PMC11612235; doi:10.1038/s44318-024-00268-1)
Supplement: Supplementary file 16 — Figure EV and Appendix Source Data [file 44318_2024_268_MOESM16_ESM.zip]

Archive with 38 entries (21 files):
- Extended View and Appendix Source Data/
- Extended View and Appendix Source Data/Appendix Figure S1/
- Extended View and Appendix Source Data/Appendix Figure S1/GFP x siControl.tif
- Extended View and Appendix Source Data/Appendix Figure S1/GFP x siFCHO2.tif
- Extended View and Appendix Source Data/Appendix Figure S1/GFPsrFCHO2 x siControl.tif
- Extended View and Appendix Source Data/Appendix Figure S1/GFPsrFCHO2 x siFCHO2.tif
- Extended View and Appendix Source Data/Appendix Figure S2/
- Extended View and Appendix Source Data/Appendix Figure S2/S2A/
- Extended View and Appendix Source Data/Appendix Figure S2/S2A/Nedd4L x ENaC.tif
- Extended View and Appendix Source Data/Appendix Figure S2/S2B/
- Extended View and Appendix Source Data/Appendix Figure S2/S2B/FCHO2 x Nedd4L.tif
- Extended View and Appendix Source Data/Appendix Figure S3/
- Extended View and Appendix Source Data/Appendix Figure S3/FigS3.tiff
- Extended View and Appendix Source Data/Figure EV1/
- Extended View and Appendix Source Data/Figure EV1/EV1A/
- Extended View and Appendix Source Data/Figure EV1/EV1A/FigEV1A.tiff
- Extended View and Appendix Source Data/Figure EV1/EV1B/
- Extended View and Appendix Source Data/Figure EV1/EV1B/FigEV1B.tiff
- Extended View and Appendix Source Data/Figure EV1/EV1C/
- Extended View and Appendix Source Data/Figure EV1/EV1C/FigEV1C.tiff
- Extended View and Appendix Source Data/Figure EV2/
- Extended View and Appendix Source Data/Figure EV2/FigEV2 bar graph.xlsx
- Extended View and Appendix Source Data/Figure EV3/
- Extended View and Appendix Source Data/Figure EV3/FCHO2K146ER152E.tif
- Extended View and Appendix Source Data/Figure EV3/FCHO2L136E.tif
- Extended View and Appendix Source Data/Figure EV3/FCHO2wt.tif
- Extended View and Appendix Source Data/Figure EV4/
- Extended View and Appendix Source Data/Figure EV4/FigEV4.tiff
- Extended View and Appendix Source Data/Figure EV5/
- Extended View and Appendix Source Data/Figure EV5/FigEV5.tiff
- Extended View and Appendix Source Data/Figure EV6/
- Extended View and Appendix Source Data/Figure EV6/EV6A/
- Extended View and Appendix Source Data/Figure EV6/EV6A/FigEV6A.tiff
- Extended View and Appendix Source Data/Figure EV6/EV6B/
- Extended View and Appendix Source Data/Figure EV6/EV6B/Amphiphysin1.tif
- Extended View and Appendix Source Data/Figure EV6/EV6B/FBP17.tif
- Extended View and Appendix Source Data/Figure EV6/EV6B/FCHO2.tif
- Extended View and Appendix Source Data/Figure EV6/EV6B/FigEV6B.xlsx
