# Supplementary material for: The Nedd4L ubiquitin ligase is activated by FCHO2-generated membrane curvature
Source: EMBO J. 2024 Oct 14;43(23):8. doi: 10.1038/s44318-024-00268-1 (PMC11612235; doi:10.1038/s44318-024-00268-1)
Supplement: Supplementary file 16 — Figure EV and Appendix Source Data [file 44318_2024_268_MOESM16_ESM.zip › Extended View and Appendix Source Data/Figure EV2/FigEV2 bar graph.xlsx]

## Sheet: Sheet1
	FBP17 gene	assay1	assay2	assay3	average	SD	SEM
	siControl	1	1	1	1	0
	siFBP17	0.30762	0.174335	0.148003	0.209986	0.0855728	0.0494055
