# Supplementary material for: The Nedd4L ubiquitin ligase is activated by FCHO2-generated membrane curvature
Source: EMBO J. 2024 Oct 14;43(23):8. doi: 10.1038/s44318-024-00268-1 (PMC11612235; doi:10.1038/s44318-024-00268-1)
Supplement: Supplementary file 16 — Figure EV and Appendix Source Data [file 44318_2024_268_MOESM16_ESM.zip › Extended View and Appendix Source Data/Figure EV6/EV6B/FigEV6B.xlsx]

## Sheet: sheet
		FCHO2	FBP17	Amphyphisin1
	1	39.4567	147.491	77.2922
	2	58.2727	148.417	39.714
	3	73.2476	133.849	54.1486
	4	75.0292	133.927	57.2633
	5	69.5159	134.918	38.8807
	6	61.5266	110.728	65.1116
	7	68.2485	114.183	42.4675
	8	60.4269	86.0947	42.9784
	9	62.6175	90.8563	35.9074
	10	69.2553	141.676	36.7646
	11	56.0115	106.719	39.3
	12	60.9173	163.297	39.6653
	13	53.7241	131.34	25.0973
	14	66.2108	124.899	28.2386
	15	61.8611	129.278	48.9832
	16	70.3514	127.449	46.6583
	17	39.1289	83.5485	45.808
	18	57.3837	154.424	41.9156
	19	59.8219	147.43	41.008
	20	67.896	141.683	42.8723
	21	72.836	131.269	35.2994
	22	64.0778	136.654	33.9891
	23		107.527	35.4327
	24			36.9373
	25			45.1615
	26			44.0607
